# Supplementary material for: Local release of tacrolimus from hydrogel-based drug delivery system is controlled by inflammatory enzymes in vivo and can be monitored non-invasively using in vivo imaging
Source: PLoS One. 2018 Aug 30;13(8):e0203409. doi: 10.1371/journal.pone.0203409 (PMC6117083; doi:10.1371/journal.pone.0203409)
Supplement: S1 File — (XLSX) [file pone.0203409.s001.xlsx]

## Sheet: Figure 1
Day after Gel	Control animals						LPS challenge at day 7
	Rat #1	Rat #2	Rat #3	Rat #4	Rat #5	Rat #6	Rat #1	Rat #2	Rat #3
0	>65	>65	>65	>65	>65	>65	>65	>65	>65
1	>65	>65	>65	28	35.1	38.6	47.7	45.8	56.8
2	46.2	57.1	36.9	21.4	26.9	29.8	25.3	33.6	31.1
4	18.1	24.2	21.9	16.2	19	23.8	19.2	23.7	20.5
7	12.4	14	18	13.5	14.9	18.6	14.9	20.8	20.4
9	11.1	12.4	18.6	16.2	13.6	17.3	17.5	23.8	21.8
10							18	29.3	27.8
12							20.3	26.4	26.4
14	10.9	11.4	20.8	14.5	11.2	15.2	24.8	24.4	26.7
17	9.5	9.6	17.3	13.8	11	14.9
22	7.3	7.5	10.6	10.3	7.9	10.1	16.4	19.3	16.1
31	5	5.5	6.6				10.7	12.2	11
32	4.8	5.4	6.2	4.5	4.4	4.7	10.4	11.3	8.8
33	4.8	4.4	5.7	4.2	4.5		9.4	8.7	7.8
37	4.4	4.4	4.5	3.2	3.4	3.4	9.1	8.1	7.3
40	4.5	4.4	4.1	3.1	3.2	3.1	7.9	7.3	6.4
42	4	3.7	3.3	2.9	3	3
49	2.8	3.4	2.6	2	2.5	2.3	6.6	5.6	5.2
Area Under Curve	265.4	288.5	314.2	223.9	223.3	260.6	315.8	358.8	351.7

## Sheet: Figure 2
	Skin				Muscle				Fat Pad
	48h post LPS treatment		Controls (9 days after gel)		48h post LPS treatment		Controls (9 days after gel)		48h post LPS treatment		Controls (9 days after gel)
	Limb with hydrogel	Controlateral limb	Limb with hydrogel	Controlateral limb	Limb with hydrogel	Controlateral limb	Limb with hydrogel	Controlateral limb	Limb with hydrogel	Controlateral limb	Limb with hydrogel	Controlateral limb
Rat #1	4.46	0.1	0.29	0.16	0.93	0.11	0.75	0.33	0.41	0.06	0.41	0.23
Rat #2	4	1.68	4.41	0.11	3.63	0.31	0.68	0.29	1.71	5.63	0.19	0.29
Rat #3	4.04	0.63	0.72	0.24	2.52	0.55	2.86	0.48	0.85	0.26	4.22	0.23
Rat #4	4.78	0.61	0.3	0.1	1.5	0.45	0.81	0.31	2.42	1.73	0.38	0.31
Rat #5	6.54	1.02	0.36	0.23	1.95	0.2	3.46	0.37	1.26	1.42	1.75	0.5
Rat #6	6.4	2.47	0.3	0.14	1.95	0.55	0.36	0.28	2.8	1.5	0.46	0.52

## Sheet: Figure 4
	Tacrolimus (ng)						Infra-red dye emission at 800 nm
Time (h)	PBS			Lipase			PBS			Lipase
2:00:00	1.54474	2.21787	1.52304	3.12556	0.453473	1.14419	29147	5961	78769	17012	1555	803
8:00:00	1.91064	2.46788	3.25112	5.25597	4.70875	4.0658	441071	745079	552584	546614	224820	357530
24:00:00	1.993	4.27546	3.83893	8.42196	6.49609	8.26975	1040363	1497178	1106949	1491848	930091	1146173
48:00:00	2.30638	6.25638	3.89268	10.6392	8.0222	8.66158	1566226	2187924	1675240	2280257	1517447	1754566
72:00:00	2.65675	8.40891	4.65655	12.3635	10.3254	10.1697	1873479	2384366	1881788	2633044	1815543	2140708
96:00:00	2.89296	10.4685	5.92636	12.8564	10.6887	10.793	2106922	2542311	2135192	2890277	2142718	2436806
120:00:00	3.10353	10.9935	6.76592	15.2635	11.3545	12.466	2334009	2678559	2309028	3084752	2404252	2661764
Area Under Curve	14.08	38.48	25.71	58.73	46.15	48.76	8209639	10699118	8545652	11392922	7833523	9167067

## Sheet: Figure 5
Post-operative day	Infra-red dye emission at 800 nm in limb						Infra-red dye emission at 800 nm in plasma								Correlation in limb (same animal, same day measurements)			Correlation in plasma (same animal, same day measurements)
	Rat #1	Rat #2	Rat #3	Rat #4	Rat #5	Rat #6	Rat #1	Rat #2	Rat #3	Rat #4	Rat #6	Rat #7	Rat #5		tacrolimus (µg) in limb	Infra-red dye emission at 800 nm in limb		tacrolimus (µg) in plasma	Infra-red dye emission at 800 nm in plasma
1	16453830				2529285	12145540	16343720	8545473	6912600	23053820	4372893	6048316	7247664		8.15	220787		55.7	3357508
2	4097846		6562327	9539543	362324	3227081	3357508	1273406	953396	1046610	540328	751979	1403285		10.95	733525		23.4	1273406
3	8874677	5548012	2798227	4024177		1733644	614452		262241	329664		315525			0.18	280813		38.2	953396
7	1174122	673758	302719	586929	220787	733525	46527	38831	37466	36957	39815	49850	30419		0.14	383440		47	1046610
11	1018033	844954	392703	395052	297248		21363	6419	16335	18775	18550	22335			0.05	157222		63.9	1403285
15	546160	414546	238348	255297	94813	543100	9200	6141	5252	5344		7522			0.03	88019		42.1	540328
25	280813	383440		333597	138258	678108	4849		3342						0.01	81075		56.5	751979
32		251527	192113	291396	390203	317816		3717	3170	2741	2426				0.02	84653		21.5	614452
37		432153	354099			500489		4837	2715	2593	1007	2943			0.09	25186		20.9	262241
45		98016	110454	63955	100658	140736		1239	871	1543	868	1160			0.01	26361		25	329664
52			122590	67916	24269	205754		-3562	-3633	-3640	-3703	6507			0	23230		23.6	315525
60		157222	88019	81075	72524	84653		694	1096		1357	817			0.01	58924		13.7	46527
73		62790	68974	47418	52781	70943												10.7	38831
80		34056	55453	26107	37471	67209												10.8	37466
87		25186	26361	23230	29179	58924												12.7	36957
93				10974	15969	23323												12.3	39815
100				17574	15498													10.4	49850
107				19637	20739													12.2	21363
114				32716	24285													9.7	6419
120				27068	18600													12.4	16335
155				16926	17560													15.3	18775
170				17251	9579													14.4	18550
																		9.7	22335
																		11.2	9200
																		12.6	5252
																		14.7	5344
																		7	3717
																		8.1	3170
																		5.6	4837
																		5	2715
																		3.7	1007
																		6.7	2943
																		4	1239
																		5.6	871
																		1.9	1543
																		2.7	868
																		5.9	1160
																		2.9	-3562
																		4.4	-3633
																		1.4	-3640
																		1.9	-3703
																		3.5	6507
																		1.9	694
																		2.8	1096
																		2	817
